# Supplementary material for: Genome characterization of a novel binary toxin-positive strain of Clostridium difficile and comparison with the epidemic 027 and 078 strains
Source: Gut Pathog. 2017 Aug 7;9:42. doi: 10.1186/s13099-017-0191-z (PMC5547579; doi:10.1186/s13099-017-0191-z)
Supplement: Supplementary file 1 — Additional file 1: Table S1. Genes identified to be specific for Clostridium difficile ST201 strains but absent in both 027/ST1 strain R20291 and 078/ST11 strain M120. [file 13099_2017_191_MOESM1_ESM.xlsx]

## Sheet: Sheet1
Table S1 Genes identified to be specific for Clostridium difficile ST201 strains but absent in both 027/ST1 strain R20291 and 078/ST11 strain M120.
Locus in LC693	Predicted functions	Locus in VL-0104	Locus in VL-0391
LC693_0016	regulatory protein, MarR	VL-0104_2901	VL0391_0975
LC693_0024	transposase-related protein	VL-0104_2909	VL0391_0983
LC693_0025	transposase	VL-0104_2910	VL0391_0984
LC693_0061	FIG00513399: hypothetical protein	VL-0104_2945	VL0391_1020
LC693_0093	Iron compound ABC uptake transporter ATP-binding protein	VL-0104_2977	VL0391_1052
LC693_0094	Iron compound ABC uptake transporter ATP-binding protein	VL-0104_2978	VL0391_1053
LC693_0096	FIG00518657: hypothetical protein	VL-0104_2980	VL0391_1056
LC693_0101	FIG00515051: hypothetical protein	VL-0104_2985	VL0391_1061
LC693_0106	hypothetical protein	VL-0104_2990	VL0391_1066
LC693_0108	Phage integrase	VL-0104_2992	VL0391_1068
LC693_0110	hypothetical protein	VL-0104_2994	VL0391_1069
LC693_0112	Cysteine synthase (EC 2.5.1.47)	VL-0104_2996	VL0391_1071
LC693_0113	Cysteine synthase (EC 2.5.1.47)	VL-0104_2997	VL0391_1072
LC693_0122	Osmosensitive K+ channel histidine kinase KdpD (EC 2.7.3.-)	VL-0104_3006	VL0391_1081
LC693_0177	FIG00513467: hypothetical protein	VL-0104_3104	VL0391_1136
LC693_0180	putative transcriptional regulator (partial)	VL-0104_3109	VL0391_1141
LC693_0194	Glycine reductase component B gamma subunit (EC 1.21.4.2) @ selenocysteine-containing	VL-0104_3123	VL0391_1155
LC693_0205	ABC-type multidrug transport system, ATPase component	VL-0104_3134	VL0391_1166
LC693_0209	Peptide deformylase (EC 3.5.1.88)	VL-0104_3138	VL0391_1170
LC693_0212	hypothetical protein	VL-0104_3140	VL0391_1173
LC693_0214	FIG00514606: hypothetical protein	VL-0104_3142	VL0391_1175
LC693_0220	hypothetical protein	VL-0104_3148	VL0391_1181
LC693_0221	hypothetical protein	VL-0104_3149	VL0391_1182
LC693_0245	hypothetical protein	VL-0104_3173	VL0391_1206
LC693_0249	FIG00514315: hypothetical protein	VL-0104_3177	VL0391_1210
LC693_0259	Cwp66 homolog/N-acetylmuramoyl-L-alanine amidase (EC 3.5.1.28)	VL-0104_3187	VL0391_1220
LC693_0260	Cwp66 homolog/N-acetylmuramoyl-L-alanine amidase (EC 3.5.1.28)	VL-0104_3188	VL0391_1221
LC693_0262	Sucrose-6-phosphate hydrolase (EC 3.2.1.B3)	VL-0104_3190	VL0391_1223
LC693_0299	FIG00514462: hypothetical protein	VL-0104_3227	VL0391_1260
LC693_0300	FIG00519812: hypothetical protein	VL-0104_3228	VL0391_1261
LC693_0302	Cell surface protein	VL-0104_3229	VL0391_1263
LC693_0308	Resolvase	VL-0104_3235	VL0391_1269
LC693_0309	RNA polymerase sigma factor	VL-0104_3236	VL0391_1270
LC693_0310	ECF-type sigma factor negative effector	VL-0104_3237	VL0391_1271
LC693_0313	FIG00513989: hypothetical protein	VL-0104_3240	VL0391_1274
LC693_0317	Mobile element protein	VL-0104_3244	VL0391_1278
LC693_0318	Phage protein	VL-0104_3245	VL0391_1279
LC693_0320	FIG00517816: hypothetical protein	VL-0104_3247	VL0391_1281
LC693_0321	Lipoprotein signal peptidase (EC 3.4.23.36)	VL-0104_3248	VL0391_1282
LC693_0326	hypothetical protein	VL-0104_2424	VL0391_2669
LC693_0348	FIG01032097: hypothetical protein	VL-0104_3271	VL0391_1310
LC693_0350	FIG00627694: hypothetical protein	VL-0104_3273	VL0391_1312
LC693_0351	FIG00517790: hypothetical protein	VL-0104_3274	VL0391_1313
LC693_0355	FIG00628088: hypothetical protein	VL-0104_3278	VL0391_1317
LC693_0358	Hydrolase, alpha/beta fold family	VL-0104_2420	VL0391_0510
LC693_0359	FIG00627694: hypothetical protein	VL-0104_2419	VL0391_0509
LC693_0360	FIG00526562: hypothetical protein	VL-0104_2417	VL0391_0508
LC693_0362	FIG00526309: hypothetical protein	VL-0104_2415	VL0391_0506
LC693_0363	Site-specific recombinases, DNA invertase Pin homolog	VL-0104_2414	VL0391_0505
LC693_0364	Site-specific recombinases, DNA invertase Pin homolog	VL-0104_2413	VL0391_0504
LC693_0366	Type I restriction-modification system, restriction subunit R (EC 3.1.21.3)	VL-0104_2412	VL0391_0502
LC693_0367	uncharacterized conserved membrane protein	VL-0104_2411	VL0391_0501
LC693_0368	Type I restriction-modification system, specificity subunit S (EC 3.1.21.3)	VL-0104_2410	VL0391_0500
LC693_0369	hypothetical protein	VL-0104_2409	VL0391_0499
LC693_0370	Type I restriction-modification system, DNA-methyltransferase subunit M (EC 2.1.1.72)	VL-0104_2408	VL0391_0498
LC693_0371	hypothetical protein	VL-0104_2407	VL0391_0497
LC693_0372	hypothetical protein	VL-0104_2406	VL0391_0496
LC693_0373	FIG00526309: hypothetical protein	VL-0104_2405	VL0391_0495
LC693_0374	FIG00526309: hypothetical protein	VL-0104_2404	VL0391_0494
LC693_0399	FIG00521122: hypothetical protein	VL-0104_3306	VL0391_1344
LC693_0421	putative acyl-CoA thioesterase	VL-0104_3328	VL0391_1366
LC693_0422	putative acyl-CoA thioesterase	VL-0104_3329	VL0391_1367
LC693_0445	FIG00513181: hypothetical protein	VL-0104_3352	VL0391_1390
LC693_0449	FIG00529524: hypothetical protein	VL-0104_3361	VL0391_1395
LC693_0450	hypothetical protein	VL-0104_3362	VL0391_1396
LC693_0451	hypothetical protein	VL-0104_3363	VL0391_1397
LC693_0452	hypothetical protein	VL-0104_3364	VL0391_1398
LC693_0453	hypothetical protein	VL-0104_3365	VL0391_1399
LC693_0454	hypothetical protein	VL-0104_3366	VL0391_1400
LC693_0456	integrase (partial)	VL-0104_3367	VL0391_1401
LC693_0460	FIG00516084: hypothetical protein	VL-0104_3371	VL0391_1405
LC693_0463	Zinc transport protein ZntB	VL-0104_3374	VL0391_1408
LC693_0465	hypothetical protein	VL-0104_3376	VL0391_1410
LC693_0466	putative proline iminopeptidase	VL-0104_3378	VL0391_1411
LC693_0467	Transcriptional regulator, TetR family	VL-0104_3379	VL0391_1412
LC693_0478	AraC-family transcriptional regulator	VL-0104_3390	VL0391_1423
LC693_0487	Aspartate racemase (EC 5.1.1.13)	VL-0104_3399	VL0391_1432
LC693_0497	FIG00520651: hypothetical protein	VL-0104_3408	VL0391_1441
LC693_0498	FIG00520651: hypothetical protein	VL-0104_3409	VL0391_1442
LC693_0504	FIG00520447: hypothetical protein	VL-0104_3415	VL0391_1448
LC693_0505	two-component response regulator	VL-0104_3416	VL0391_1449
LC693_0509	FIG00517121: hypothetical protein	VL-0104_3420	VL0391_1453
LC693_0510	FIG00515043: hypothetical protein	VL-0104_3421	VL0391_1454
LC693_0534	Xanthine permease	VL-0104_3445	VL0391_1478
LC693_0535	Xanthine permease	VL-0104_3446	VL0391_1479
LC693_0545	Threonine dehydratase (EC 4.3.1.19)	VL-0104_3455	VL0391_1488
LC693_0551	Xanthine permease	VL-0104_3461	VL0391_1494
LC693_0552	Xanthine permease	VL-0104_3462	VL0391_1495
LC693_0582	hypothetical protein	VL-0104_3492	VL0391_1525
LC693_0590	hypothetical protein	VL-0104_3500	VL0391_1533
LC693_0591	acetyltransferase (GNAT) family protein	VL-0104_3501	VL0391_1534
LC693_0592	acetyltransferase (GNAT) family protein	VL-0104_3502	VL0391_1535
LC693_0594	hypothetical protein	VL-0104_3504	VL0391_1537
LC693_0595	FIG00514903: hypothetical protein	VL-0104_3505	VL0391_1538
LC693_0596	hypothetical protein	VL-0104_3506	VL0391_1539
LC693_0597	FIG00518071: hypothetical protein	VL-0104_3507	VL0391_1540
LC693_0602	FIG00513012: hypothetical protein	VL-0104_3512	VL0391_1545
LC693_0603	GGDEF domain	VL-0104_3513	VL0391_1546
LC693_0604	GGDEF domain	VL-0104_3514	VL0391_1547
LC693_0605	GGDEF domain	VL-0104_3515	VL0391_1548
LC693_0636	FIG00519503: hypothetical protein	VL-0104_3546	VL0391_1579
LC693_0644	FIG00515847: hypothetical protein	VL-0104_3554	VL0391_1587
LC693_0664	Oligopeptide transport ATP-binding protein OppF (TC 3.A.1.5.1)	VL-0104_3573	VL0391_1622
LC693_0665	Oligopeptide transport ATP-binding protein OppD (TC 3.A.1.5.1)	VL-0104_3574	VL0391_1623
LC693_0666	Oligopeptide transport system permease protein OppC (TC 3.A.1.5.1)	VL-0104_3575	VL0391_1624
LC693_0667	Oligopeptide transport system permease protein OppB (TC 3.A.1.5.1)	VL-0104_3576	VL0391_1625
LC693_0668	Oligopeptide ABC transporter, periplasmic oligopeptide-binding protein OppA (TC 3.A.1.5.1)	VL-0104_3577	VL0391_1626
LC693_0679	Biosynthetic Aromatic amino acid aminotransferase beta (EC 2.6.1.57)	VL-0104_3588	VL0391_1637
LC693_0680	transposase	VL-0104_3589	VL0391_1638
LC693_0681	Lactose permease	VL-0104_3590	VL0391_1639
LC693_0682	Lactose permease	VL-0104_3591	VL0391_1640
LC693_0688	FIG00514264: hypothetical protein	VL-0104_3597	VL0391_1646
LC693_0689	FIG00514264: hypothetical protein	VL-0104_3598	VL0391_1647
LC693_0717	putative two-component response regulator with GGDEF domain	VL-0104_3635	VL0391_1676
LC693_0718	putative two-component response regulator with GGDEF domain	VL-0104_3636	VL0391_1677
LC693_0725	FIG00515979: hypothetical protein	VL-0104_3643	VL0391_1684
LC693_0762	hypothetical protein	VL-0104_3083	VL0391_3145
LC693_0772	Ribosomal-protein-S18p-alanine acetyltransferase (EC 2.3.1.-)	VL-0104_3093	VL0391_3155
LC693_0799	NtrC family Transcriptional regulator, ATPase domain	VL-0104_3675	VL0391_1716
LC693_0806	Transcriptional regulator, MecI family	VL-0104_3682	VL0391_1723
LC693_0807	Transcriptional regulator, MecI family	VL-0104_3683	VL0391_1724
LC693_0808	FIG00515143: hypothetical protein	VL-0104_3684	VL0391_1725
LC693_0809	putative pilin protein	VL-0104_3685	VL0391_1726
LC693_0821	Sensory transduction protein kinase (EC 2.7.3.-)	VL-0104_3699	VL0391_1740
LC693_0855	Glycine reductase component B gamma subunit (EC 1.21.4.2) @ selenocysteine-containing	VL-0104_3733	VL0391_1774
LC693_0898	FIG00523338: hypothetical protein	VL-0104_3775	VL0391_1816
LC693_0899	Regulatory sensor-transducer, BlaR1/MecR1 family	VL-0104_3776	VL0391_1817
LC693_0901	FIG00520057: hypothetical protein	VL-0104_1572	VL0391_3354
LC693_0902	FIG00523338: hypothetical protein	VL-0104_1425	VL0391_3349
LC693_0935	Catalyzes the cleavage of p-aminobenzoyl-glutamate to p-aminobenzoate and glutamate, subunit A	VL-0104_3808	VL0391_1849
LC693_0936	N-acyl-L-amino acid amidohydrolase (EC 3.5.1.14)	VL-0104_3809	VL0391_1850
LC693_0937	FIG00513013: hypothetical protein	VL-0104_3810	VL0391_1851
LC693_0938	FIG00513013: hypothetical protein	VL-0104_3811	VL0391_1852
LC693_0968	Ribosomal RNA small subunit methyltransferase E (EC 2.1.1.-)	VL-0104_3841	VL0391_1882
LC693_0969	Mobile element protein	VL-0104_1825	VL0391_0015
LC693_0970	Ribosomal RNA small subunit methyltransferase E (EC 2.1.1.-)	VL-0104_0010	VL0391_1883
LC693_1019	Selenide,water dikinase (EC 2.7.9.3) @ selenocysteine-containing	VL-0104_0059	VL0391_1932
LC693_1023	hypothetical protein	VL-0104_0063	VL0391_1936
LC693_1028	D-alanyl-D-alanine carboxypeptidase (EC 3.4.16.4)	VL-0104_0068	VL0391_1941
LC693_1029	FIG00518533: hypothetical protein	VL-0104_0069	VL0391_1942
LC693_1041	hypothetical protein	VL-0104_0081	VL0391_1954
LC693_1042	FIG00517932: hypothetical protein	VL-0104_0082	VL0391_1955
LC693_1047	RecA regulator RecX	VL-0104_0087	VL0391_1960
LC693_1085	FIG00513656: hypothetical protein	VL-0104_0125	VL0391_1998
LC693_1086	FIG00513656: hypothetical protein	VL-0104_0126	VL0391_1999
LC693_1087	PTS system, fructose-specific IIA component / PTS system, fructose-specific IIB component (EC 2.7.1.69) / PTS system, fructose-specific IIC component	VL-0104_0127	VL0391_2000
LC693_1088	PTS system, fructose-specific IIA component / PTS system, fructose-specific IIB component (EC 2.7.1.69) / PTS system, fructose-specific IIC component	VL-0104_0128	VL0391_2001
LC693_1091	Alpha-mannosidase (EC 3.2.1.24)	VL-0104_0131	VL0391_2004
LC693_1092	Alpha-mannosidase (EC 3.2.1.24)	VL-0104_0132	VL0391_2005
LC693_1214	hypothetical protein	VL-0104_0254	VL0391_2127
LC693_1215	Transcriptional regulator, MecI family	VL-0104_0255	VL0391_2128
LC693_1257	FIG00387261: hypothetical protein	VL-0104_0362	VL0391_2240
LC693_1258	FIG00387261: hypothetical protein	VL-0104_0363	VL0391_2241
LC693_1279	Ribosomal-protein-S18p-alanine acetyltransferase (EC 2.3.1.-)	VL-0104_3606	VL0391_3255
LC693_1285	FIG00517776: hypothetical protein	VL-0104_3612	VL0391_3261
LC693_1287	Two-component response regulator	VL-0104_0458	VL0391_3344
LC693_1288	Two-component response regulator	VL-0104_0459	VL0391_3345
LC693_1297	FIG00526309: hypothetical protein	VL-0104_0950	VL0391_3377
LC693_1298	FIG00526309: hypothetical protein	VL-0104_0951	VL0391_3378
LC693_1347	N-acetylmuramoyl-L-alanine amidase (EC 3.5.1.28)	VL-0104_0419	VL0391_2297
LC693_1348	FIG00519373: hypothetical protein	VL-0104_0420	VL0391_2298
LC693_1349	N-acetylmuramoyl-L-alanine amidase (EC 3.5.1.28)	VL-0104_0421	VL0391_2299
LC693_1350	Protein export cytoplasm protein SecA ATPase RNA helicase (TC 3.A.5.1.1)	VL-0104_0422	VL0391_2300
LC693_1351	Mobile element protein	VL-0104_0423	VL0391_2301
LC693_1352	Mobile element protein	VL-0104_0424	VL0391_2302
LC693_1353	FIG00518966: hypothetical protein	VL-0104_0425	VL0391_2303
LC693_1354	FIG00516020: hypothetical protein	VL-0104_0426	VL0391_2304
LC693_1355	N-acetylmuramoyl-L-alanine amidase	VL-0104_0427	VL0391_2305
LC693_1374	FIG00513391: hypothetical protein	VL-0104_0445	VL0391_2323
LC693_1379	FIG00517083: hypothetical protein	VL-0104_0451	VL0391_2329
LC693_1386	FIG00513835: hypothetical protein	VL-0104_0467	VL0391_2336
LC693_1387	FIG00513835: hypothetical protein	VL-0104_0468	VL0391_2337
LC693_1397	FIG00516082: hypothetical protein	VL-0104_0478	VL0391_2364
LC693_1405	Seryl-tRNA synthetase (EC 6.1.1.11)	VL-0104_0486	VL0391_2372
LC693_1406	hypothetical protein	VL-0104_0487	VL0391_2373
LC693_1414	FIG00516312: hypothetical protein	VL-0104_0495	VL0391_2380
LC693_1415	FIG00516312: hypothetical protein	VL-0104_0496	VL0391_2381
LC693_1421	hypothetical protein	VL-0104_0502	VL0391_2387
LC693_1430	Microsomal dipeptidase (EC 3.4.13.19)	VL-0104_0511	VL0391_2396
LC693_1431	Microsomal dipeptidase (EC 3.4.13.19)	VL-0104_0512	VL0391_2397
LC693_1432	PAS modulated sigma54 specific transcriptional regulator, Fis family	VL-0104_0513	VL0391_2398
LC693_1438	Propionate catabolism operon regulatory protein PrpR	VL-0104_0519	VL0391_2404
LC693_1439	Propionate catabolism operon regulatory protein PrpR	VL-0104_0520	VL0391_2405
LC693_1442	Altronate dehydratase (EC 4.2.1.7)	VL-0104_0523	VL0391_2408
LC693_1443	Altronate dehydratase (EC 4.2.1.7)	VL-0104_0524	VL0391_2409
LC693_1450	FIG00513306: hypothetical protein	VL-0104_0531	VL0391_2416
LC693_1454	PTS system, cellobiose-specific IIC component (EC 2.7.1.69)	VL-0104_0535	VL0391_2420
LC693_1455	PTS system, cellobiose-specific IIC component (EC 2.7.1.69)	VL-0104_0536	VL0391_2421
LC693_1460	Trehalase (EC 3.2.1.28)	VL-0104_0541	VL0391_2426
LC693_1461	hypothetical protein	VL-0104_0542	VL0391_2427
LC693_1465	Ferric iron ABC transporter, iron-binding protein	VL-0104_0546	VL0391_2431
LC693_1487	hypothetical protein	VL-0104_0569	VL0391_2454
LC693_1488	hypothetical protein	VL-0104_0570	VL0391_2455
LC693_1511	FIG00513425: hypothetical protein	VL-0104_0593	VL0391_2478
LC693_1512	hypothetical protein	VL-0104_0594	VL0391_2479
LC693_1513	hypothetical protein	VL-0104_0595	VL0391_2480
LC693_1514	hypothetical protein	VL-0104_0596	VL0391_2481
LC693_1515	Two-component response regulator	VL-0104_0597	VL0391_2482
LC693_1516	Transcriptional regulator, MarR family	VL-0104_0598	VL0391_2483
LC693_1517	hypothetical protein	VL-0104_0599	VL0391_2484
LC693_1518	hypothetical protein	VL-0104_0600	VL0391_2485
LC693_1519	Transcriptional regulator, Cro/CI family	VL-0104_0601	VL0391_2486
LC693_1520	Mobile element protein	VL-0104_0602	VL0391_2487
LC693_1532	FIG00517683: hypothetical protein	VL-0104_0614	VL0391_2499
LC693_1540	Transcription antiterminator, BglG family	VL-0104_0622	VL0391_2507
LC693_1541	Transcription antiterminator, BglG family	VL-0104_0623	VL0391_2508
LC693_1546	FIG00517759: hypothetical protein	VL-0104_0628	VL0391_2513
LC693_1547	FIG00512827: hypothetical protein	VL-0104_0629	VL0391_2514
LC693_1550	PTS system, glucose-specific IIA component (EC 2.7.1.69)	VL-0104_0632	VL0391_2517
LC693_1551	ABC transporter ATP-binding protein	VL-0104_0633	VL0391_2518
LC693_1552	Thioredoxin reductase (EC 1.8.1.9)	VL-0104_0634	VL0391_2519
LC693_1558	FIG00588672: hypothetical protein	VL-0104_0640	VL0391_2525
LC693_1563	Anhydro-N-acetylmuramic acid kinase (EC 2.7.1.-)	VL-0104_0646	VL0391_2530
LC693_1564	Anhydro-N-acetylmuramic acid kinase (EC 2.7.1.-)	VL-0104_0647	VL0391_2531
LC693_1585	FIG00525581: hypothetical protein	VL-0104_0667	VL0391_2552
LC693_1591	FIG00514284: hypothetical protein	VL-0104_0674	VL0391_2559
LC693_1592	uncharacterized conserved protein-like protein	VL-0104_0675	VL0391_2560
LC693_1593	Type I restriction-modification system, specificity subunit S (EC 3.1.21.3)	VL-0104_0676	VL0391_2561
LC693_1603	PRD/PTS system IIA 2 domain protein	VL-0104_0686	VL0391_2575
LC693_1604	PRD/PTS system IIA 2 domain protein	VL-0104_0687	VL0391_2576
LC693_1606	Alpha-mannosidase (EC 3.2.1.24)	VL-0104_0689	VL0391_2578
LC693_1607	Alpha-mannosidase (EC 3.2.1.24)	VL-0104_0690	VL0391_2579
LC693_1608	Beta-glucoside bgl operon antiterminator, BglG family	VL-0104_0691	VL0391_2580
LC693_1630	Macrolide glycosyltransferase (EC 2.4.1.-)	VL-0104_0712	VL0391_2602
LC693_1631	Macrolide glycosyltransferase (EC 2.4.1.-)	VL-0104_0713	VL0391_2603
LC693_1632	transcriptional regulator, AbrB family	VL-0104_0714	VL0391_2604
LC693_1634	FIG00632701: hypothetical protein	VL-0104_0716	VL0391_2606
LC693_1635	Tn916, transcriptional regulator, putative	VL-0104_0717	VL0391_2607
LC693_1636	Threonine dehydrogenase and related Zn-dependent dehydrogenases	VL-0104_0718	VL0391_2608
LC693_1637	Putative transcriptional regulator	VL-0104_0719	VL0391_2609
LC693_1638	hypothetical protein	VL-0104_0720	VL0391_2610
LC693_1641	FIG002003: Protein YdjA	VL-0104_0723	VL0391_2613
LC693_1642	AraC-family transcriptional regulator	VL-0104_0724	VL0391_2614
LC693_1651	6-phospho-beta-glucosidase (EC 3.2.1.86)	VL-0104_0733	VL0391_2622
LC693_1654	Replicative DNA helicase (EC 3.6.1.-) [SA14-24]	VL-0104_0736	VL0391_2625
LC693_1655	hypothetical protein	VL-0104_0737	VL0391_2626
LC693_1656	FIG00513107: hypothetical protein	VL-0104_0738	VL0391_2627
LC693_1657	FIG00517864: hypothetical protein	VL-0104_0739	VL0391_2628
LC693_1658	hypothetical protein	VL-0104_0740	VL0391_2629
LC693_1660	FIG00513760: hypothetical protein	VL-0104_0742	VL0391_2630
LC693_1663	FIG00512718: hypothetical protein	VL-0104_0745	VL0391_3262
LC693_1664	FIG00514224: hypothetical protein	VL-0104_0746	VL0391_3263
LC693_1666	hypothetical protein	VL-0104_0748	VL0391_3265
LC693_1667	Serine/threonine protein kinase PrkC, regulator of stationary phase	VL-0104_0749	VL0391_3266
LC693_1668	Recombinase	VL-0104_0750	VL0391_3267
LC693_1669	COGs COG3339	VL-0104_0751	VL0391_3268
LC693_1670	Recombinase	VL-0104_0752	VL0391_3269
LC693_1671	hypothetical protein	VL-0104_0753	VL0391_3270
LC693_1672	hypothetical protein	VL-0104_0754	VL0391_3271
LC693_1673	DNA primase domain protein	VL-0104_0755	VL0391_3272
LC693_1674	hypothetical protein	VL-0104_0756	VL0391_3273
LC693_1675	hypothetical protein	VL-0104_0757	VL0391_3274
LC693_1676	hypothetical protein	VL-0104_0758	VL0391_3275
LC693_1677	hypothetical protein	VL-0104_0759	VL0391_3276
LC693_1678	hypothetical protein	VL-0104_0760	VL0391_3277
LC693_1679	hypothetical protein	VL-0104_0761	VL0391_3278
LC693_1680	conserved hypothetical protein	VL-0104_0762	VL0391_3279
LC693_1681	hypothetical protein	VL-0104_0763	VL0391_3280
LC693_1682	DNA repair protein RadC	VL-0104_0764	VL0391_3281
LC693_1683	hypothetical protein	VL-0104_0765	VL0391_3282
LC693_1684	Osmosensitive K+ channel histidine kinase KdpD (EC 2.7.3.-)	VL-0104_0766	VL0391_3283
LC693_1686	FIG00512991: hypothetical protein	VL-0104_0768	VL0391_2633
LC693_1687	ABC transporter ATP-binding protein	VL-0104_0769	VL0391_2634
LC693_1688	hypothetical protein	VL-0104_0770	VL0391_2635
LC693_1729	Transcriptional regulator, HxlR family	VL-0104_0780	VL0391_2645
LC693_1731	biphenyl-2,3-diol 1,2-dioxygenase III-related protein VCA0463 VCA0328 VCA0341	VL-0104_0782	VL0391_2647
LC693_1732	FIG00513196: hypothetical protein	VL-0104_0783	VL0391_2648
LC693_1733	FIG00526705: hypothetical protein	VL-0104_0784	VL0391_2649
LC693_1735	FIG00516950: hypothetical protein	VL-0104_0786	VL0391_2651
LC693_1736	Transcriptional regulator, MarR/EmrR family	VL-0104_0787	VL0391_2652
LC693_1751	Threonine dehydratase (EC 4.3.1.19)	VL-0104_0801	VL0391_2670
LC693_1755	FIG00513635: hypothetical protein	VL-0104_0805	VL0391_2674
LC693_1756	FIG00513635: hypothetical protein	VL-0104_0806	VL0391_2675
LC693_1776	FIG00513425: hypothetical protein	VL-0104_0827	VL0391_3552
LC693_1777	conjugative transposon conserved hypothetical protein	VL-0104_0828	VL0391_3553
LC693_1778	FIG00518185: hypothetical protein	VL-0104_0829	VL0391_3554
LC693_1779	hypothetical protein	VL-0104_0830	VL0391_3555
LC693_1781	FIG00517790: hypothetical protein	VL-0104_0832	VL0391_3557
LC693_1782	Transcriptional regulator, XRE family	VL-0104_0833	VL0391_3558
LC693_1783	hypothetical protein	VL-0104_0834	VL0391_3559
LC693_1785	SAM-dependent methyltransferases	VL-0104_0836	VL0391_3561
LC693_1786	transcriptional regulator, TetR family	VL-0104_0837	VL0391_3562
LC693_1796	hypothetical protein	VL-0104_1590	VL0391_2696
LC693_1797	DNA-cytosine methyltransferase	VL-0104_1593	VL0391_2698
LC693_1799	ABC transporter, ATP-binding protein	VL-0104_0854	VL0391_2700
LC693_1811	AraC-family transcriptional regulator	VL-0104_0867	VL0391_2714
LC693_1816	FIG00517086: hypothetical protein	VL-0104_0871	VL0391_2719
LC693_1830	Flagellar hook-length control protein FliK	VL-0104_0885	VL0391_2733
LC693_1831	Flagellar hook-length control protein FliK	VL-0104_0886	VL0391_2734
LC693_1839	FIG00516767: hypothetical protein	VL-0104_0895	VL0391_2742
LC693_1840	FIG00516767: hypothetical protein	VL-0104_0896	VL0391_2743
LC693_1848	FIG00530903: hypothetical protein	VL-0104_0904	VL0391_2751
LC693_1849	hypothetical protein	VL-0104_0905	VL0391_2752
LC693_1871	hypothetical protein	VL-0104_0953	VL0391_2781
LC693_1872	hypothetical protein	VL-0104_0954	VL0391_2782
LC693_1873	hypothetical protein	VL-0104_0955	VL0391_2783
LC693_1874	FIG00517932: hypothetical protein	VL-0104_0956	VL0391_2784
LC693_1875	Phage-related protein	VL-0104_0957	VL0391_2785
LC693_1876	Mobile element protein	VL-0104_0958	VL0391_2786
LC693_1904	FIG00513385: hypothetical protein	VL-0104_0986	VL0391_2815
LC693_1936	FIG00515757: hypothetical protein	VL-0104_1018	VL0391_2874
LC693_1941	hypothetical protein	VL-0104_1023	VL0391_2879
LC693_1948	FIG00522614: hypothetical protein	VL-0104_1030	VL0391_2886
LC693_1949	Flagellar hook-length control protein FliK	VL-0104_1031	VL0391_2887
LC693_1954	FIG00517274: hypothetical protein	VL-0104_1036	VL0391_2892
LC693_1955	FIG002003: Protein YdjA	VL-0104_1037	VL0391_2893
LC693_1956	FIG002003: Protein YdjA	VL-0104_1038	VL0391_2894
LC693_1959	AsnC-family transcriptional regulator	VL-0104_1041	VL0391_2897
LC693_1960	hypothetical protein	VL-0104_1042	VL0391_2898
LC693_1966	FIG00531991: hypothetical protein	VL-0104_1048	VL0391_2904
LC693_1971	FIG00519884: hypothetical protein	VL-0104_1053	VL0391_2909
LC693_1972	FIG00519884: hypothetical protein	VL-0104_1054	VL0391_2910
LC693_1993	FIG00627334: hypothetical protein	VL-0104_0927	VL0391_2938
LC693_1994	Antirestriction protein	VL-0104_0928	VL0391_2939
LC693_1995	Tn916, transcriptional regulator, putative	VL-0104_0929	VL0391_2941
LC693_1996	FIG00628088: hypothetical protein	VL-0104_0930	VL0391_2942
LC693_1997	membrane protein, putative	VL-0104_1373	VL0391_2944
LC693_1998	FIG00627334: hypothetical protein	VL-0104_0939	VL0391_2937
LC693_2003	N-acetylmuramoyl-L-alanine amidase	VL-0104_2529	VL0391_0596
LC693_2062	FIG00514618: hypothetical protein	VL-0104_1496	VL0391_3478
LC693_2137	hypothetical protein	VL-0104_1153	VL0391_3036
LC693_2144	FIG007421: forespore shell protein	VL-0104_1160	VL0391_3043
LC693_2176	Ferric iron ABC transporter, ATP-binding protein	VL-0104_1193	VL0391_3077
LC693_2178	Ferric iron ABC transporter, permease protein	VL-0104_1195	VL0391_3079
LC693_2179	FIG00524875: hypothetical protein	VL-0104_1196	VL0391_3080
LC693_2182	Metal-dependent hydrolase involved in phosphonate metabolism	VL-0104_1199	VL0391_3083
LC693_2245	hypothetical protein	VL-0104_1262	VL0391_3160
LC693_2254	Ser/Thr protein phosphatase family protein	VL-0104_1271	VL0391_3169
LC693_2258	Metallo-dependent hydrolases, subgroup B	VL-0104_1275	VL0391_3173
LC693_2259	Metallo-dependent hydrolases, subgroup B	VL-0104_1276	VL0391_3174
LC693_2276	hypothetical protein	VL-0104_1293	VL0391_3191
LC693_2283	FIG00527335: hypothetical protein	VL-0104_1300	VL0391_3198
LC693_2284	Isochorismatase (EC 3.3.2.1)	VL-0104_1301	VL0391_3199
LC693_2285	CAAX amino terminal protease family protein (Ste24 endopeptidase) (EC 3.4.24.84)	VL-0104_1302	VL0391_3200
LC693_2286	transcriptional regulator, MerR family	VL-0104_1303	VL0391_3201
LC693_2287	transcriptional regulator, MerR family	VL-0104_1304	VL0391_3202
LC693_2288	hypothetical protein	VL-0104_1305	VL0391_3203
LC693_2300	PTS system, cellobiose-specific IIC component (EC 2.7.1.69)	VL-0104_1317	VL0391_3215
LC693_2304	Transposase	VL-0104_1321	VL0391_3219
LC693_2305	hypothetical protein	VL-0104_1322	VL0391_3220
LC693_2306	hypothetical protein	VL-0104_1323	VL0391_3221
LC693_2307	hypothetical protein	VL-0104_1324	VL0391_3222
LC693_2308	hypothetical protein	VL-0104_1325	VL0391_3223
LC693_2355	PUA-PAPS reductase like fusion	VL-0104_0291	VL0391_2168
LC693_2356	hypothetical protein	VL-0104_0290	VL0391_2167
LC693_2357	Phage protein	VL-0104_0289	VL0391_2166
LC693_2358	Phage protein	VL-0104_0288	VL0391_2165
LC693_2360	DNA adenine methyltransferase, phage-associated	VL-0104_0287	VL0391_2164
LC693_2361	Phage Holliday junction resolvase	VL-0104_0286	VL0391_2163
LC693_2362	hypothetical protein	VL-0104_0285	VL0391_2162
LC693_2363	hypothetical protein	VL-0104_0284	VL0391_2161
LC693_2364	hypothetical protein	VL-0104_0283	VL0391_2160
LC693_2365	hypothetical protein	VL-0104_0282	VL0391_2159
LC693_2366	Phage protein	VL-0104_0281	VL0391_2158
LC693_2367	hypothetical protein	VL-0104_0280	VL0391_2157
LC693_2368	hypothetical protein	VL-0104_0279	VL0391_2156
LC693_2369	hypothetical protein	VL-0104_0278	VL0391_2155
LC693_2370	Similar to terminase small subunit, yqaS homolog	VL-0104_0277	VL0391_2154
LC693_2371	Phage terminase, large subunit	VL-0104_0276	VL0391_2153
LC693_2372	Phage protein	VL-0104_0275	VL0391_2152
LC693_2373	Exonuclease SbcC	VL-0104_0274	VL0391_2151
LC693_2374	hypothetical protein	VL-0104_0273	VL0391_2150
LC693_2375	Phage capsid and scaffold	VL-0104_0272	VL0391_2149
LC693_2376	hypothetical protein	VL-0104_0271	VL0391_2148
LC693_2377	Phage major capsid protein	VL-0104_0270	VL0391_2147
LC693_2378	hypothetical protein	VL-0104_0269	VL0391_2146
LC693_2379	hypothetical protein	VL-0104_0268	VL0391_2145
LC693_2380	hypothetical protein	VL-0104_0267	VL0391_2144
LC693_2381	hypothetical protein	VL-0104_0266	VL0391_2143
LC693_2382	FIG00513450: hypothetical protein	VL-0104_0265	VL0391_2142
LC693_2383	Phage protein	VL-0104_0264	VL0391_2141
LC693_2384	Phage major tail protein	VL-0104_0263	VL0391_2140
LC693_2385	Phage-like element PBSX protein xkdM	VL-0104_0262	VL0391_2139
LC693_2386	Phage-like element PBSX protein xkdN	VL-0104_0261	VL0391_2138
LC693_2387	Phage tail length tape-measure protein	VL-0104_0260	VL0391_2137
LC693_2388	Phage tail length tape-measure protein	VL-0104_0259	VL0391_2136
LC693_2389	Phage protein	VL-0104_0258	VL0391_2135
LC693_2390	hypothetical protein	VL-0104_0257	VL0391_2134
LC693_2398	hypothetical protein	VL-0104_1394	VL0391_3365
LC693_2400	DNA-cytosine methyltransferase (EC 2.1.1.37)	VL-0104_1396	VL0391_3356
LC693_2403	FIG00515118: hypothetical protein	VL-0104_1390	VL0391_3331
LC693_2405	Phage-like element pbsx protein xkdT	VL-0104_1574	VL0391_3369
LC693_2407	Phage tail fibers	VL-0104_1411	VL0391_3323
LC693_2408	Phage tail fiber protein	VL-0104_1410	VL0391_3322
LC693_2409	FIG00518879: hypothetical protein	VL-0104_1409	VL0391_3321
LC693_2410	FIG00513543: hypothetical protein	VL-0104_1408	VL0391_3320
LC693_2411	FIG00513626: hypothetical protein	VL-0104_1407	VL0391_3319
LC693_2412	Phage protein	VL-0104_1406	VL0391_3318
LC693_2413	Phage protein	VL-0104_1405	VL0391_3317
LC693_2414	FIG00525094: hypothetical protein	VL-0104_1404	VL0391_3316
LC693_2440	FIG00512731: hypothetical protein	VL-0104_1522	VL0391_3504
LC693_2482	hypothetical protein	VL-0104_1564	VL0391_3546
LC693_2488	hypothetical protein	VL-0104_1418	VL0391_3310
LC693_2489	hypothetical protein	VL-0104_1402	VL0391_3311
LC693_2490	Phage-like element PBSX protein xkdQ	VL-0104_1401	VL0391_3312
LC693_2491	Phage-like element PBSX protein xkdP	VL-0104_1400	VL0391_3313
LC693_2492	hypothetical protein	VL-0104_1399	VL0391_3314
LC693_2498	hypothetical protein	VL-0104_1417	VL0391_3329
LC693_2501	Mobile element protein	VL-0104_2738	VL0391_0813
LC693_2503	hypothetical protein	VL-0104_2735	VL0391_0810
LC693_2504	hypothetical protein	VL-0104_2734	VL0391_0809
LC693_2505	hypothetical protein	VL-0104_2733	VL0391_0808
LC693_2507	hypothetical protein	VL-0104_3359	VL0391_2133
LC693_2508	hypothetical protein	VL-0104_3358	VL0391_2132
LC693_2509	hypothetical protein	VL-0104_3357	VL0391_2131
LC693_2511	hypothetical protein	VL-0104_1375	VL0391_3393
LC693_2512	Retron-type RNA-directed DNA polymerase (EC 2.7.7.49)	VL-0104_1426	VL0391_3355
LC693_2514	hypothetical protein	VL-0104_1427	VL0391_3351
LC693_2515	hypothetical protein	VL-0104_1428	VL0391_3352
LC693_2519	hypothetical protein	VL-0104_1393	VL0391_3334
LC693_2520	hypothetical protein	VL-0104_1392	VL0391_3333
LC693_2523	FIG00518879: hypothetical protein	VL-0104_1421	VL0391_3340
LC693_2524	FIG00513543: hypothetical protein	VL-0104_1422	VL0391_3303
LC693_2531	Antirestriction protein	VL-0104_0932	VL0391_2948
LC693_2532	FIG00512738: hypothetical protein	VL-0104_0933	VL0391_2949
LC693_2534	hypothetical protein	VL-0104_0936	VL0391_2952
LC693_2535	Tn916, transcriptional regulator, putative	VL-0104_0937	VL0391_2953
LC693_2536	FIG00628088: hypothetical protein	VL-0104_0938	VL0391_2954
LC693_2537	Transcriptional regulator, MecI family	VL-0104_3354	VL0391_1392
LC693_2546	FIG00513093: hypothetical protein	VL-0104_0852	VL0391_3305
LC693_2547	TetR-family transcriptional regulator	VL-0104_1682	VL0391_3763
LC693_2548	Phosphoenolpyruvate synthase (EC 2.7.9.2)	VL-0104_1683	VL0391_3764
LC693_2549	multidrug-efflux transporter	VL-0104_1684	VL0391_3765
LC693_2550	hypothetical protein	VL-0104_1685	VL0391_3766
LC693_2551	Mll0231 protein	VL-0104_1686	VL0391_3767
LC693_2553	FIG00518185: hypothetical protein	VL-0104_1688	VL0391_3769
LC693_2554	hypothetical protein	VL-0104_1689	VL0391_3770
LC693_2557	Two-component response regulator yesN	VL-0104_3281	VL0391_1319
LC693_2558	hypothetical protein	VL-0104_3282	VL0391_1320
LC693_2559	Xyloside transporter XynT	VL-0104_3283	VL0391_1321
LC693_2560	Xyloside transporter XynT	VL-0104_3284	VL0391_1322
LC693_2561	Xyloside transporter XynT	VL-0104_3285	VL0391_1323
LC693_2562	Alfa-L-rhamnosidase (EC 3.2.1.40)	VL-0104_3286	VL0391_1324
LC693_2563	Alfa-L-rhamnosidase (EC 3.2.1.40)	VL-0104_3287	VL0391_1325
LC693_2565	hypothetical protein	VL-0104_1596	VL0391_3585
LC693_2566	hypothetical protein	VL-0104_1597	VL0391_3586
LC693_2577	Flagellar hook-length control protein FliK	VL-0104_1608	VL0391_3597
LC693_2578	Flagellar hook-length control protein FliK	VL-0104_1609	VL0391_3598
LC693_2589	FIG00515235: hypothetical protein	VL-0104_1620	VL0391_3609
LC693_2597	Beta-glucosidase (EC 3.2.1.21); 6-phospho-beta-glucosidase (EC 3.2.1.86)	VL-0104_1628	VL0391_3617
LC693_2598	6-phospho-beta-glucosidase (EC 3.2.1.86)	VL-0104_1629	VL0391_3618
LC693_2604	hypothetical protein	VL-0104_1635	VL0391_3624
LC693_2618	integrase (partial)	VL-0104_1649	VL0391_3639
LC693_2622	hypothetical protein	VL-0104_1653	VL0391_3643
LC693_2634	hypothetical protein	VL-0104_1665	VL0391_3654
LC693_2635	Sensory box histidine kinase/response regulator	VL-0104_1666	VL0391_3655
LC693_2636	hypothetical protein	VL-0104_1667	VL0391_3656
LC693_2637	metal dependent phosphohydrolase	VL-0104_1668	VL0391_3657
LC693_2638	hypothetical protein	VL-0104_1669	VL0391_3658
LC693_2654	FIG00516269: hypothetical protein	VL-0104_1999	VL0391_3675
LC693_2673	hypothetical protein	VL-0104_1980	VL0391_3694
LC693_2674	cell surface protein	VL-0104_1979	VL0391_3695
LC693_2675	cell surface protein	VL-0104_1978	VL0391_3696
LC693_2694	FIG00522182: hypothetical protein	VL-0104_1959	VL0391_3715
LC693_2727	Endonuclease III (EC 4.2.99.18)	VL-0104_1926	VL0391_3747
LC693_2743	putative signaling protein	VL-0104_1910	VL0391_3782
LC693_2744	putative signaling protein	VL-0104_1909	VL0391_3783
LC693_2745	FIG00515152: hypothetical protein	VL-0104_1908	VL0391_3784
LC693_2752	FIG00517927: hypothetical protein	VL-0104_1901	VL0391_3791
LC693_2757	Polypeptide composition of the spore coat protein CotJC	VL-0104_1896	VL0391_3796
LC693_2758	Transcriptional regulator, AraC family	VL-0104_1895	VL0391_3797
LC693_2760	FIG00518500: hypothetical protein	VL-0104_1893	VL0391_3799
LC693_2761	FIG00519437: hypothetical protein	VL-0104_1892	VL0391_3800
LC693_2764	FIG00514030: hypothetical protein	VL-0104_1692	VL0391_3804
LC693_2766	FIG00514572: hypothetical protein	VL-0104_1694	VL0391_3806
LC693_2791	FIG00517873: hypothetical protein	VL-0104_1811	VL0391_3828
LC693_2794	hypothetical protein	VL-0104_1814	VL0391_3831
LC693_2805	FIG00532582: hypothetical protein	VL-0104_1827	VL0391_0017
LC693_2811	hypothetical protein	VL-0104_1833	VL0391_0023
LC693_2812	N-acetylmuramoyl-L-alanine amidase	VL-0104_1834	VL0391_0024
LC693_2813	Mobile element protein	VL-0104_1835	VL0391_0025
LC693_2814	Tn916, transcriptional regulator, putative	VL-0104_1836	VL0391_0026
LC693_2815	Transcriptional regulator, Cro/CI family	VL-0104_1837	VL0391_0027
LC693_2816	hypothetical protein	VL-0104_1838	VL0391_0028
LC693_2817	Transcriptional regulator, MerR family	VL-0104_1839	VL0391_0029
LC693_2818	oxidoreductase, aldo/keto reductase family	VL-0104_1840	VL0391_0030
LC693_2819	Flavodoxin	VL-0104_1841	VL0391_0031
LC693_2820	iron-sulfur flavoprotein	VL-0104_1842	VL0391_0032
LC693_2821	4-carboxymuconolactone decarboxylase (EC 4.1.1.44)	VL-0104_1843	VL0391_0033
LC693_2822	FIG00513238: hypothetical protein	VL-0104_1844	VL0391_0034
LC693_2824	TcdC	VL-0104_1846	VL0391_0036
LC693_2828	FIG00517316: hypothetical protein	VL-0104_1850	VL0391_0040
LC693_2835	Lactoylglutation lyase	VL-0104_1857	VL0391_0047
LC693_2878	hypothetical protein	VL-0104_1863	VL0391_0053
LC693_2881	Metabolite transport protein	VL-0104_1866	VL0391_0056
LC693_2882	sodium-solute symporter, putative	VL-0104_1867	VL0391_0057
LC693_2890	Exopolyphosphatase-related protein	VL-0104_1874	VL0391_0064
LC693_2891	Exopolyphosphatase-related protein	VL-0104_1875	VL0391_0065
LC693_2894	putative short chain dehydrogenase	VL-0104_1878	VL0391_0068
LC693_2895	putative short chain dehydrogenase	VL-0104_1879	VL0391_0069
LC693_2911	FIG00516055: hypothetical protein	VL-0104_2013	VL0391_0093
LC693_2912	FIG00516055: hypothetical protein	VL-0104_2014	VL0391_0094
LC693_2925	hypothetical protein	VL-0104_2027	VL0391_0107
LC693_2947	FIG00520397: hypothetical protein	VL-0104_2049	VL0391_0129
LC693_2956	Glycerol-3-phosphate ABC transporter, periplasmic glycerol-3-phosphate-binding protein (TC 3.A.1.1.3)	VL-0104_2058	VL0391_0138
LC693_2957	Glycerol-3-phosphate ABC transporter, periplasmic glycerol-3-phosphate-binding protein (TC 3.A.1.1.3)	VL-0104_2059	VL0391_0139
LC693_2958	diguanylate cyclase/phosphodiesterase (GGDEF & EAL domains) with PAS/PAC sensor(s)	VL-0104_2060	VL0391_0140
LC693_2959	diguanylate cyclase/phosphodiesterase (GGDEF & EAL domains) with PAS/PAC sensor(s)	VL-0104_2061	VL0391_0141
LC693_2967	putative NADH dehydrogenase/NAD(P)H nitroreductase	VL-0104_2070	VL0391_0150
LC693_2968	hypothetical protein	VL-0104_2071	VL0391_0151
LC693_3018	diguanylate cyclase/phosphodiesterase (GGDEF & EAL domains) with PAS/PAC sensor(s)	VL-0104_2121	VL0391_0199
LC693_3019	Sensory box/GGDEF family protein	VL-0104_2122	VL0391_0200
LC693_3041	putative membrane-associated CAAX amino terminal protease	VL-0104_2144	VL0391_0223
LC693_3047	Tn916, transcriptional regulator, putative	VL-0104_2150	VL0391_0229
LC693_3048	hypothetical protein	VL-0104_2151	VL0391_0230
LC693_3049	5'-methylthioadenosine nucleosidase (EC 3.2.2.16) @ S-adenosylhomocysteine nucleosidase (EC 3.2.2.9)	VL-0104_2152	VL0391_0231
LC693_3050	Transcriptional regulator, XRE family	VL-0104_2153	VL0391_0232
LC693_3051	hypothetical protein	VL-0104_2154	VL0391_0233
LC693_3071	hypothetical protein	VL-0104_2174	VL0391_0253
LC693_3073	FIG00514005: hypothetical protein	VL-0104_2176	VL0391_0255
LC693_3087	hypothetical protein	VL-0104_0321	VL0391_2198
LC693_3088	hypothetical protein	VL-0104_0320	VL0391_2197
LC693_3089	Transcriptional regulator, Cro/CI family	VL-0104_0319	VL0391_2196
LC693_3090	Phage-related protein	VL-0104_0318	VL0391_2195
LC693_3091	hypothetical protein	VL-0104_0317	VL0391_2194
LC693_3092	Transcriptional regulator	VL-0104_0316	VL0391_2193
LC693_3093	Phage protein	VL-0104_0315	VL0391_2192
LC693_3094	Phage antirepressor protein	VL-0104_0314	VL0391_2191
LC693_3095	Phage protein	VL-0104_0313	VL0391_2190
LC693_3096	hypothetical protein	VL-0104_0312	VL0391_2189
LC693_3097	hypothetical protein	VL-0104_0311	VL0391_2188
LC693_3098	Phage protein	VL-0104_0310	VL0391_2187
LC693_3099	Transcriptional regulator	VL-0104_0309	VL0391_2186
LC693_3100	Phage protein	VL-0104_0308	VL0391_2185
LC693_3101	FIG00519622: hypothetical protein	VL-0104_0307	VL0391_2184
LC693_3102	Phage protein	VL-0104_0306	VL0391_2183
LC693_3103	Phage recombination protein Beta	VL-0104_0305	VL0391_2182
LC693_3104	Phage replication initiation protein	VL-0104_0304	VL0391_2181
LC693_3105	Phage protein	VL-0104_0303	VL0391_2180
LC693_3106	Phage protein	VL-0104_0302	VL0391_2179
LC693_3107	Phage protein	VL-0104_0301	VL0391_2178
LC693_3108	hypothetical protein	VL-0104_0300	VL0391_2177
LC693_3110	hypothetical protein	VL-0104_0298	VL0391_2175
LC693_3111	hypothetical protein	VL-0104_0297	VL0391_2174
LC693_3112	hypothetical protein	VL-0104_0296	VL0391_2173
LC693_3113	hypothetical protein	VL-0104_0295	VL0391_2172
LC693_3114	hypothetical protein	VL-0104_0294	VL0391_2171
LC693_3115	Phage protein	VL-0104_0293	VL0391_2170
LC693_3118	hypothetical protein	VL-0104_0299	VL0391_2176
LC693_3134	HD domain protein	VL-0104_2197	VL0391_0275
LC693_3156	hypothetical protein	VL-0104_2207	VL0391_0285
LC693_3165	UbiA prenyltransferase family membrane protein	VL-0104_2216	VL0391_0294
LC693_3180	FIG00516905: hypothetical protein	VL-0104_2231	VL0391_0321
LC693_3181	FIG00516905: hypothetical protein	VL-0104_2232	VL0391_0322
LC693_3203	FIG00517580: hypothetical protein	VL-0104_2254	VL0391_0344
LC693_3204	sensory box/GGDEF/EAL/CBS domain protein	VL-0104_2255	VL0391_0345
LC693_3217	FIG00518106: hypothetical protein	VL-0104_2268	VL0391_0358
LC693_3218	FIG00518106: hypothetical protein	VL-0104_2269	VL0391_0359
LC693_3219	Conserved protein	VL-0104_2270	VL0391_0360
LC693_3220	Conserved protein	VL-0104_2271	VL0391_0361
LC693_3284	Pyruvate formate-lyase (EC 2.3.1.54)	VL-0104_2335	VL0391_0425
LC693_3285	Pyruvate formate-lyase (EC 2.3.1.54)	VL-0104_2336	VL0391_0426
LC693_3322	FIG00513594: hypothetical protein	VL-0104_2373	VL0391_0463
LC693_3346	lipoprotein, NLP/P60 family	VL-0104_1680	VL0391_0513
LC693_3347	FIG00513093: hypothetical protein	VL-0104_2427	VL0391_0514
LC693_3348	hypothetical protein	VL-0104_2428	VL0391_0515
LC693_3349	Transcriptional regulator, TetR family	VL-0104_2429	VL0391_0516
LC693_3350	Transport ATP-binding protein CydD	VL-0104_2430	VL0391_0517
LC693_3351	Transport ATP-binding protein CydC	VL-0104_2431	VL0391_0518
LC693_3352	Two-component response regulator	VL-0104_2432	VL0391_0519
LC693_3353	hypothetical protein	VL-0104_2433	VL0391_0520
LC693_3354	FIG00518185: hypothetical protein	VL-0104_2434	VL0391_0521
LC693_3355	hypothetical protein	VL-0104_2435	VL0391_0522
LC693_3356	hypothetical protein	VL-0104_2436	VL0391_0523
LC693_3357	hypothetical protein	VL-0104_2437	VL0391_0524
LC693_3358	putative transposon integrase; Tn916 ORF3-like	VL-0104_2438	VL0391_0525
LC693_3359	FIG00526309: hypothetical protein	VL-0104_2439	VL0391_0526
LC693_3362	FIG00520666: hypothetical protein	VL-0104_2442	VL0391_0529
LC693_3404	Phage protein	VL-0104_2485	VL0391_0572
LC693_3405	HigA protein (antitoxin to HigB)	VL-0104_2486	VL0391_0573
LC693_3406	hypothetical protein	VL-0104_2487	VL0391_0574
LC693_3407	Phage antirepressor protein	VL-0104_2488	VL0391_0575
LC693_3408	hypothetical protein	VL-0104_2489	VL0391_0576
LC693_3409	hypothetical protein	VL-0104_2490	VL0391_0577
LC693_3411	hypothetical protein	VL-0104_2492	VL0391_0579
LC693_3412	hypothetical protein	VL-0104_2493	VL0391_0580
LC693_3414	hypothetical protein	VL-0104_2495	VL0391_0582
LC693_3415	hypothetical protein	VL-0104_2496	VL0391_0583
LC693_3416	hypothetical protein	VL-0104_2497	VL0391_0584
LC693_3417	hypothetical protein	VL-0104_2498	VL0391_0585
LC693_3418	hypothetical protein	VL-0104_2499	VL0391_0586
LC693_3419	Scaffolding protein [Bacteriophage A118]	VL-0104_2500	VL0391_0587
LC693_3420	hypothetical protein	VL-0104_2501	VL0391_0588
LC693_3421	FIG00743554: hypothetical protein	VL-0104_2502	VL0391_0589
LC693_3422	FIG00517532: hypothetical protein	VL-0104_2503	VL0391_0590
LC693_3424	Phage capsid and scaffold	VL-0104_2505	VL0391_0592
LC693_3425	FIG00516314: hypothetical protein	VL-0104_2506	VL0391_0593
LC693_3426	FIG00513514: hypothetical protein	VL-0104_2507	VL0391_0594
LC693_3428	Phage tail fibers	VL-0104_2509	VL0391_3286
LC693_3430	hypothetical protein	VL-0104_2511	VL0391_3288
LC693_3431	FIG00517932: hypothetical protein	VL-0104_2512	VL0391_3289
LC693_3432	hypothetical protein	VL-0104_2513	VL0391_3290
LC693_3433	FIG00513202: hypothetical protein	VL-0104_2514	VL0391_3291
LC693_3434	probable tail length tape measure protein	VL-0104_2515	VL0391_3292
LC693_3435	Phage-like element PBSX protein xkdP	VL-0104_2516	VL0391_3293
LC693_3436	putative phage cell wall hydrolase	VL-0104_2517	VL0391_3294
LC693_3437	FIG00516764: hypothetical protein	VL-0104_2518	VL0391_3295
LC693_3441	Phage tail fibers	VL-0104_2522	VL0391_3299
LC693_3485	hypothetical protein	VL-0104_2524	VL0391_3301
LC693_3486	FIG00518879: hypothetical protein	VL-0104_2525	VL0391_3302
LC693_3488	FIG00525094: hypothetical protein	VL-0104_1423	VL0391_3304
LC693_3491	hypothetical protein	VL-0104_2530	VL0391_0597
LC693_3492	hypothetical protein	VL-0104_2531	VL0391_0598
LC693_3493	hypothetical protein	VL-0104_2532	VL0391_0599
LC693_3494	Cna protein B-type domain	VL-0104_2533	VL0391_0600
LC693_3495	hypothetical protein	VL-0104_2534	VL0391_0601
LC693_3496	hypothetical protein	VL-0104_2535	VL0391_0602
LC693_3497	hypothetical protein	VL-0104_2536	VL0391_0603
LC693_3498	hypothetical protein	VL-0104_2537	VL0391_0604
LC693_3499	hypothetical protein	VL-0104_2538	VL0391_0605
LC693_3500	hypothetical protein	VL-0104_2539	VL0391_0606
LC693_3501	Transcriptional regulator, MecI family	VL-0104_2540	VL0391_0607
LC693_3502	Transcriptional regulator, MecI family	VL-0104_2541	VL0391_0608
LC693_3505	hypothetical protein	VL-0104_2544	VL0391_0611
LC693_3506	FIG00521086: hypothetical protein	VL-0104_2546	VL0391_0613
LC693_3603	Maltose-6'-phosphate glucosidase (EC 3.2.1.122)	VL-0104_2643	VL0391_0710
LC693_3625	putative phage regulatory protein	VL-0104_2665	VL0391_0740
LC693_3640	FIG00521667: hypothetical protein	VL-0104_2680	VL0391_0755
LC693_3641	FIG00521667: hypothetical protein	VL-0104_2681	VL0391_0756
LC693_3664	FIG00518930: hypothetical protein	VL-0104_2704	VL0391_0779
LC693_3689	FIG00528581: hypothetical protein	VL-0104_2730	VL0391_0805
LC693_3690	FIG00528581: hypothetical protein	VL-0104_2731	VL0391_0806
LC693_3691	Mobile element protein	VL-0104_2732	VL0391_0807
LC693_3731	hypothetical protein	VL-0104_2739	VL0391_0814
LC693_3735	Sensory box/GGDEF family protein	VL-0104_2742	VL0391_0818
LC693_3736	Sensory box/GGDEF family protein	VL-0104_2743	VL0391_0819
LC693_3737	Sensory box/GGDEF family protein	VL-0104_2744	VL0391_0820
LC693_3741	Mg(2+) transport ATPase protein C	VL-0104_2748	VL0391_0824
LC693_3742	Mg(2+) transport ATPase protein C	VL-0104_2749	VL0391_0825
LC693_3743	Isochorismatase (EC 3.3.2.1)	VL-0104_2750	VL0391_0826
LC693_3790	FIG00518875: hypothetical protein	VL-0104_2798	VL0391_0874
LC693_3791	FIG00518875: hypothetical protein	VL-0104_2799	VL0391_0875
LC693_3792	FIG00512885: hypothetical protein	VL-0104_2800	VL0391_0876
LC693_3824	FIG00513059: hypothetical protein	VL-0104_2833	VL0391_0908
LC693_3827	hypothetical protein	VL-0104_2836	VL0391_0911
LC693_3833	FIG00514771: hypothetical protein	VL-0104_2842	VL0391_0917
LC693_3848	two-component sensor histidine kinase	VL-0104_2857	VL0391_0932
LC693_3849	two-component sensor histidine kinase	VL-0104_2858	VL0391_0933
LC693_3852	FIG00518329: hypothetical protein	VL-0104_2861	VL0391_0936
LC693_3853	FIG00518329: hypothetical protein	VL-0104_2862	VL0391_0937
LC693_3861	FIG00516955: hypothetical protein	VL-0104_2870	VL0391_0945
